# Supplementary material for: Three new species of the Homoneura (Homoneura) singularis group from China (Diptera, Lauxaniidae, Homoneura)
Source: Zookeys. 2026 Apr 17;1277:319–38. doi: 10.3897/zookeys.1277.155340 (PMC13109731; doi:10.3897/zookeys.1277.155340)
Supplement: XML Treatment for Homoneura (Homoneura) furcata [file zookeys.1277.155340-treatment1.xml]

<!DOCTYPE tp:taxon-treatment
  PUBLIC "-//TaxonX//DTD Taxonomic Treatment Publishing DTD v0 20100105//EN" "tax-treatment-NSO.dtd">
<tp:taxon-treatment xmlns:tp="http://www.plazi.org/taxpub"><tp:treatment-meta><kwd-group><label>Taxon classification</label><kwd>
                <named-content content-type="kingdom">Animalia</named-content>
              </kwd><kwd>
                <named-content content-type="order">Diptera</named-content>
              </kwd><kwd>
                <named-content content-type="family">Lauxaniidae</named-content>
              </kwd></kwd-group><mixed-citation publication-type="journal"><person-group><name><surname>You</surname><given-names>Peng-Yan</given-names></name><name><surname>Chen</surname><given-names>Xu-Long</given-names></name><name><surname>Li</surname><given-names>Wen-Liang</given-names></name></person-group><article-title>Three new species of the <tp:taxon-name><tp:taxon-name-part taxon-name-part-type="genus" reg="Homoneura">Homoneura</tp:taxon-name-part> (<tp:taxon-name-part taxon-name-part-type="subgenus" reg="Homoneura">Homoneura</tp:taxon-name-part>) <tp:taxon-name-part taxon-name-part-type="species" reg="singularis">singularis</tp:taxon-name-part></tp:taxon-name> group from China (<tp:taxon-name><tp:taxon-name-part taxon-name-part-type="order" reg="Diptera">Diptera</tp:taxon-name-part></tp:taxon-name>, <tp:taxon-name><tp:taxon-name-part taxon-name-part-type="family" reg="Lauxaniidae">Lauxaniidae</tp:taxon-name-part></tp:taxon-name>, <italic><tp:taxon-name><tp:taxon-name-part taxon-name-part-type="genus" reg="Homoneura">Homoneura</tp:taxon-name-part></tp:taxon-name></italic>)</article-title><source>Zookeys</source><day>17</day><month>04</month><year>2026</year><volume>1277</volume><fpage>319</fpage><lpage>338</lpage><pub-id pub-id-type="doi">10.3897/zookeys.1277.155340</pub-id></mixed-citation></tp:treatment-meta><tp:nomenclature><tp:taxon-name><object-id xmlns:xlink="http://www.w3.org/1999/xlink" content-type="arpha" xlink:type="simple">704F30C0-BF86-5AB2-8A71-6944BF3D5A3A</object-id>
                    		<tp:taxon-name-part taxon-name-part-type="genus" reg="Homoneura">Homoneura</tp:taxon-name-part> (<tp:taxon-name-part taxon-name-part-type="subgenus" reg="Homoneura">Homoneura</tp:taxon-name-part>) <tp:taxon-name-part taxon-name-part-type="species" reg="furcata">furcata</tp:taxon-name-part>
                    	
                    		<object-id xmlns:xlink="http://www.w3.org/1999/xlink" content-type="zoobank" xlink:type="simple">https://zoobank.org/40594F67-65E6-46AA-89E6-ABB07BB3EC65</object-id>
                    	</tp:taxon-name><tp:taxon-status xmlns:xlink="http://www.w3.org/1999/xlink" xlink:type="simple">sp. nov.</tp:taxon-status><xref ref-type="fig" rid="F1">Figs 1</xref><xref ref-type="fig" rid="F1">, 2</xref><xref ref-type="fig" rid="F1">, 3</xref><xref ref-type="fig" rid="F1">, 4</xref><xref ref-type="fig" rid="F1">, 5</xref><xref ref-type="fig" rid="F2">, 6</xref><xref ref-type="fig" rid="F2">, 7</xref><xref ref-type="fig" rid="F2">, 8</xref><xref ref-type="fig" rid="F2">, 9</xref><xref ref-type="fig" rid="F2">, 10</xref></tp:nomenclature><tp:treatment-sec sec-type="Chinese name"><title>Chinese name.</title><p>端叉同脉缟蝇</p></tp:treatment-sec><tp:treatment-sec sec-type="Type material"><title>Type material.</title><p><bold><italic>Holotype</italic></bold>: China • ♂; Chongqing City, Wuxi County, Yintiaoling Nature Reserve, Yezhuping; <named-content xmlns:xlink="http://www.w3.org/1999/xlink" content-type="dwc:verbatimCoordinates" xlink:type="simple">31°29'45"N, 109°43'25"E</named-content>; 2385 m elev.; 22.VI.2022; leg. Xulong Chen; <abbrev xmlns:xlink="http://www.w3.org/1999/xlink" content-type="institution" xlink:title="Henan University of Science and Technology, Luoyang, Henan, China" xlink:type="simple">HAUST</abbrev>.</p><p><bold><italic>Paratypes</italic></bold>: China • 1♂4♀♀; Chongqing City, Wuxi County, Yintiaoling Nature Reserve, Lanying Town, Huangcaoping; <named-content xmlns:xlink="http://www.w3.org/1999/xlink" content-type="dwc:verbatimCoordinates" xlink:type="simple">31°25'10"N, 109°55'43"E</named-content>; 2104 m elev.; 30.VI.2022; leg. Xulong Chen; <abbrev xmlns:xlink="http://www.w3.org/1999/xlink" content-type="institution" xlink:title="Henan University of Science and Technology, Luoyang, Henan, China" xlink:type="simple">HAUST</abbrev>. • 1♂; Chongqing City, Wuxi County, Yintiaoling Nature Reserve, Lanying Town, Huangcaoping; <named-content xmlns:xlink="http://www.w3.org/1999/xlink" content-type="dwc:verbatimCoordinates" xlink:type="simple">31°24'58.39"N, 109°55'24.78"E</named-content>; 2039 m elev.; 14.VIII.2022; leg. Xulong Chen; <abbrev xmlns:xlink="http://www.w3.org/1999/xlink" content-type="institution" xlink:title="Henan University of Science and Technology, Luoyang, Henan, China" xlink:type="simple">HAUST</abbrev>. • 1♂1♀; Chongqing City, Wuxi County, Yintiaoling Nature Reserve, Guanshan forest farm, Shiyazi; <named-content xmlns:xlink="http://www.w3.org/1999/xlink" content-type="dwc:verbatimCoordinates" xlink:type="simple">31°32'12"N, 109°41'58"E</named-content>; 2145 m elev.; 21.VI.2022; leg. Xulong Chen; <abbrev xmlns:xlink="http://www.w3.org/1999/xlink" content-type="institution" xlink:title="Henan University of Science and Technology, Luoyang, Henan, China" xlink:type="simple">HAUST</abbrev>. • 2♂♂6♀♀; Hubei Prov., Shennongjia Forestry District, Shennong peak; <named-content xmlns:xlink="http://www.w3.org/1999/xlink" content-type="dwc:verbatimCoordinates" xlink:type="simple">31°26'31.02"N, 110°07'02.96"E</named-content>; 1558 m elev.; 26.VIII.2022; leg. Siqi Wang &amp; Bintao Du; <abbrev xmlns:xlink="http://www.w3.org/1999/xlink" content-type="institution" xlink:title="Henan University of Science and Technology, Luoyang, Henan, China" xlink:type="simple">HAUST</abbrev>.</p></tp:treatment-sec><tp:treatment-sec sec-type="Etymology"><title>Etymology.</title><p>Latin, <italic>furcata</italic>, refers to the bifurcated ventral process of the hypandrium. A feminine adjective.</p></tp:treatment-sec><tp:treatment-sec sec-type="Diagnosis"><title>Diagnosis.</title><p>Wing with 1 brown spot at tip of subcostal cell, with 1 brown round spot at base of R<sub>4+5</sub>; cell r<sub>1</sub> with 2 or 3 brown spots, 1 large brown round spot with 4 hyaline spots on crossvein r-m, 1 large brown spot with 3 hyaline spots on crossvein dm-cu; syntergosternite 7+8 semicircular; surstylus bifurcated apically in lateral view; hypandrium with a long, bifurcated ventral process apically.</p></tp:treatment-sec><tp:treatment-sec sec-type="Description"><title>Description.</title><p><bold>Male</bold>. Body length 3.1–4.3 mm; wing length 3.9–4.3 mm.</p><p><bold><italic>Head</italic></bold> (Fig. <xref ref-type="fig" rid="F1">1</xref>) brownish yellow, with grey pruinosity. Parafacial with brown inner margin and a brown spot between eye and base of antenna. Frons as long as wide and parallel-sided, with a pair of brown longitudinal stripes extending to ocellar triangle; ocellar triangle blackish brown; ocellar setae developed, slightly longer than anterior fronto-orbital seta; anterior fronto-orbital seta shorter than posterior fronto-orbital seta. Gena about 1/6 height of eye. Antenna yellow, first flagellomere about 1.5 times longer than high; arista black except brown at base, pubescent, with longest ray shorter than 1/7 height of first flagellomere. Prementum and labellum yellow, with pale-yellow and black setulae; palpus pale-brown, with black setulae.</p><fig id="F1" position="float" orientation="portrait"><object-id xmlns:xlink="http://www.w3.org/1999/xlink" content-type="doi" xlink:type="simple">10.3897/zookeys.1277.155340.figures1-5</object-id><object-id xmlns:xlink="http://www.w3.org/1999/xlink" content-type="arpha" xlink:type="simple">3E967AC6-6897-5240-AE21-479AF03F8BA9</object-id><label>Figures 1–5.</label><caption><p><tp:taxon-name><tp:taxon-name-part taxon-name-part-type="genus" reg="Homoneura">Homoneura</tp:taxon-name-part> (<tp:taxon-name-part taxon-name-part-type="subgenus" reg="Homoneura">Homoneura</tp:taxon-name-part>) <tp:taxon-name-part taxon-name-part-type="species" reg="furcata">furcata</tp:taxon-name-part></tp:taxon-name> sp. nov., male. <bold>1</bold>. Head, anterior view; <bold>2</bold>. Wing; <bold>3</bold>. Habitus, lateral view; <bold>4</bold>. Thorax, dorsal view; <bold>5</bold>. Abdomen, dorsal view.</p></caption><graphic xmlns:xlink="http://www.w3.org/1999/xlink" xlink:href="zookeys-1277-319_article-155340__-g001.jpg" id="oo_1598747.jpg" position="float" orientation="portrait" xlink:type="simple"><uri content-type="original_file" xlink:type="simple">https://binary.pensoft.net/fig/1598747</uri></graphic></fig><p><bold><italic>Thorax</italic></bold> (Fig. <xref ref-type="fig" rid="F1">4</xref>) blackish brown, with grey pruinosity. Dorsocentral setae 0+3; acrostichal setulae in 6 rows, short, hair-like; a pair of prescutellar setae, shorter than anteriormost dorsocentral setae. <bold><italic>Legs</italic></bold> mostly yellow; femur brown. Fore femur with 5 or 6 posterior dorsal setae, 4 posterior ventral setae, and ctenidium with 7–9 short setae; fore tibia with 1 strong dorsal preapical seta and 1 short apical ventral seta. Mid femur with 5 or 6 anterior setae and 1 short apical posterior seta; mid tibia with 1 strong dorsal preapical seta and 2 strong apical ventral setae. Hind femur with 1 preapical anterior dorsal seta; hind tibia with 1 long dorsal preapical seta and 1 short apical ventral seta. <bold><italic>Wing</italic></bold> (Fig. <xref ref-type="fig" rid="F1">2</xref>) yellow, with 1 brown irregular apical spot on R<sub>2+3</sub>; tip of subcostal cell with 1 brown spot; cell r<sub>1</sub> with 2 or 3 brown spots; R<sub>4+5</sub> with 1 brown round spot at base, 2 round or hexagonal brown spots with hyaline rings between crossvein r-m and apical spot; brown, irregular apical spots on R<sub>4+5</sub> and M<sub>1</sub> confluent; 1 large brown round spot with 4 hyaline spots on crossvein r-m; 1 large brown spot with 3 hyaline spots on crossvein dm-cu. Costa with 2<sup>nd</sup> (between R<sub>1</sub> and R<sub>2+3</sub>), 3<sup>rd</sup> (between R<sub>2+3</sub> and R<sub>4+5</sub>), and 4<sup>th</sup> (between R<sub>4+5</sub> and M<sub>1</sub>) sections in proportion of 4.0: 2.0: 1.0; crossvein r-m distinctly before middle of discal cell; ultimate and penultimate sections of M<sub>1</sub> in proportion of 1.2:1.0; ultimate section of CuA<sub>1</sub> about 1/10 of penultimate. Haltere pale-yellow.</p><p><bold><italic>Abdomen</italic></bold> (Fig. <xref ref-type="fig" rid="F1">5</xref>) brown, with grey pruinosity; tergites 2–6 each with a blackish brown medial spot and 2 pairs of yellow-brownish round lateral spots. <bold><italic>Male genitalia</italic></bold> (Figs <xref ref-type="fig" rid="F2">6–10</xref>): syntergosternite 7+8 semicircular; surstylus bifurcated apically in lateral view. Hypandrium H-shaped and with a long and bifurcated ventral process. Pregonite long, spine-like; postgonite curved. Phallus apical without concavity; phallapodeme longer than phallus.</p><fig id="F2" position="float" orientation="portrait"><object-id xmlns:xlink="http://www.w3.org/1999/xlink" content-type="doi" xlink:type="simple">10.3897/zookeys.1277.155340.figures6-10</object-id><object-id xmlns:xlink="http://www.w3.org/1999/xlink" content-type="arpha" xlink:type="simple">77FF028C-BF52-5CE1-A2FD-8A2EF50801EB</object-id><label>Figures 6–10.</label><caption><p><tp:taxon-name><tp:taxon-name-part taxon-name-part-type="genus" reg="Homoneura">Homoneura</tp:taxon-name-part> (<tp:taxon-name-part taxon-name-part-type="subgenus" reg="Homoneura">Homoneura</tp:taxon-name-part>) <tp:taxon-name-part taxon-name-part-type="species" reg="furcata">furcata</tp:taxon-name-part></tp:taxon-name> sp. nov., male. <bold>6</bold>. Syntergosternite 7+8 and epandrial complex, lateral view; <bold>7</bold>. Epandrial complex, posterior view; <bold>8</bold>. Syntergosternite 7+8, anterior view; <bold>9</bold>. Phallic complex, ventral view; <bold>10</bold>. Phallic complex, lateral view. Scale bars: 0.1 mm.</p></caption><graphic xmlns:xlink="http://www.w3.org/1999/xlink" xlink:href="zookeys-1277-319_article-155340__-g002.jpg" id="oo_1598748.jpg" position="float" orientation="portrait" xlink:type="simple"><uri content-type="original_file" xlink:type="simple">https://binary.pensoft.net/fig/1598748</uri></graphic></fig><p><bold>Female</bold>. Body length 3.6–4.4 mm; wing length 4.2–4.4 mm. Sternite VIII triangular and wider than long, with long setae on lateral margin. Sternite IX V-shaped and concave on anterior margin.</p></tp:treatment-sec><tp:treatment-sec sec-type="Distribution"><title>Distribution.</title><p>China (Chongqing, Hubei).</p></tp:treatment-sec><tp:treatment-sec sec-type="Remarks"><title>Remarks.</title><p>This new species is similar to <tp:taxon-name><tp:taxon-name-part taxon-name-part-type="genus" reg="Homoneura">Homoneura</tp:taxon-name-part> (<tp:taxon-name-part taxon-name-part-type="subgenus" reg="Homoneura">H.</tp:taxon-name-part>) <tp:taxon-name-part taxon-name-part-type="species" reg="nubecula">nubecula</tp:taxon-name-part></tp:taxon-name> Sasakawa, 2001 in wing spots, but it can be separated from the latter by the following: thorax without extensive irregular brown spot or band, surstylus bifurcated apically in lateral view, and hypandrium H-shaped and with a long and bifurcated ventral process. In <tp:taxon-name><tp:taxon-name-part taxon-name-part-type="genus" reg="Homoneura">H.</tp:taxon-name-part> (<tp:taxon-name-part taxon-name-part-type="subgenus" reg="Homoneura">H.</tp:taxon-name-part>) <tp:taxon-name-part taxon-name-part-type="species" reg="nubecula">nubecula</tp:taxon-name-part></tp:taxon-name>, the thorax has numerous irregular brown spots or bands, and there are brown spots at the bases of the setae.</p><p>It is also similar to <tp:taxon-name><tp:taxon-name-part taxon-name-part-type="genus" reg="Homoneura">Homoneura</tp:taxon-name-part> (<tp:taxon-name-part taxon-name-part-type="subgenus" reg="Homoneura">H.</tp:taxon-name-part>) <tp:taxon-name-part taxon-name-part-type="species" reg="sexangula">sexangula</tp:taxon-name-part></tp:taxon-name> sp. nov. in having 2 round or hexagonal brown spots with hyaline rings between crossvein r-m and apical spot on the wing, but in <tp:taxon-name><tp:taxon-name-part taxon-name-part-type="genus" reg="Homoneura">H.</tp:taxon-name-part> (<tp:taxon-name-part taxon-name-part-type="subgenus" reg="Homoneura">H.</tp:taxon-name-part>) <tp:taxon-name-part taxon-name-part-type="species" reg="sexangula">sexangula</tp:taxon-name-part></tp:taxon-name> sp. nov., the syntergosternite is circular with 1 ventral process, and the hypandrium is without ventral process.</p></tp:treatment-sec></tp:taxon-treatment>
