# Supplementary material for: Three new species of the Homoneura (Homoneura) singularis group from China (Diptera, Lauxaniidae, Homoneura)
Source: Zookeys. 2026 Apr 17;1277:319–38. doi: 10.3897/zookeys.1277.155340 (PMC13109731; doi:10.3897/zookeys.1277.155340)
Supplement: XML Treatment for Homoneura (Homoneura) lishuiensis [file zookeys.1277.155340-treatment2.xml]

<!DOCTYPE tp:taxon-treatment
  PUBLIC "-//TaxonX//DTD Taxonomic Treatment Publishing DTD v0 20100105//EN" "tax-treatment-NSO.dtd">
<tp:taxon-treatment xmlns:tp="http://www.plazi.org/taxpub"><tp:treatment-meta><kwd-group><label>Taxon classification</label><kwd>
                <named-content content-type="kingdom">Animalia</named-content>
              </kwd><kwd>
                <named-content content-type="order">Diptera</named-content>
              </kwd><kwd>
                <named-content content-type="family">Lauxaniidae</named-content>
              </kwd></kwd-group><mixed-citation publication-type="journal"><person-group><name><surname>You</surname><given-names>Peng-Yan</given-names></name><name><surname>Chen</surname><given-names>Xu-Long</given-names></name><name><surname>Li</surname><given-names>Wen-Liang</given-names></name></person-group><article-title>Three new species of the <tp:taxon-name><tp:taxon-name-part taxon-name-part-type="genus" reg="Homoneura">Homoneura</tp:taxon-name-part> (<tp:taxon-name-part taxon-name-part-type="subgenus" reg="Homoneura">Homoneura</tp:taxon-name-part>) <tp:taxon-name-part taxon-name-part-type="species" reg="singularis">singularis</tp:taxon-name-part></tp:taxon-name> group from China (<tp:taxon-name><tp:taxon-name-part taxon-name-part-type="order" reg="Diptera">Diptera</tp:taxon-name-part></tp:taxon-name>, <tp:taxon-name><tp:taxon-name-part taxon-name-part-type="family" reg="Lauxaniidae">Lauxaniidae</tp:taxon-name-part></tp:taxon-name>, <italic><tp:taxon-name><tp:taxon-name-part taxon-name-part-type="genus" reg="Homoneura">Homoneura</tp:taxon-name-part></tp:taxon-name></italic>)</article-title><source>Zookeys</source><day>17</day><month>04</month><year>2026</year><volume>1277</volume><fpage>319</fpage><lpage>338</lpage><pub-id pub-id-type="doi">10.3897/zookeys.1277.155340</pub-id></mixed-citation></tp:treatment-meta><tp:nomenclature><tp:taxon-name><object-id xmlns:xlink="http://www.w3.org/1999/xlink" content-type="arpha" xlink:type="simple">6E45EDB3-F640-5B95-A807-2E367691EAF7</object-id>
                    		<tp:taxon-name-part taxon-name-part-type="genus" reg="Homoneura">Homoneura</tp:taxon-name-part> (<tp:taxon-name-part taxon-name-part-type="subgenus" reg="Homoneura">Homoneura</tp:taxon-name-part>) <tp:taxon-name-part taxon-name-part-type="species" reg="lishuiensis">lishuiensis</tp:taxon-name-part>
                    	
                    		<object-id xmlns:xlink="http://www.w3.org/1999/xlink" content-type="zoobank" xlink:type="simple">https://zoobank.org/FD264371-489F-46F4-BB1A-1F5580C878B8</object-id>
                    	</tp:taxon-name><tp:taxon-status xmlns:xlink="http://www.w3.org/1999/xlink" xlink:type="simple">sp. nov.</tp:taxon-status><xref ref-type="fig" rid="F3">Figs 11</xref><xref ref-type="fig" rid="F3">, 12</xref><xref ref-type="fig" rid="F3">, 13</xref><xref ref-type="fig" rid="F3">, 14</xref><xref ref-type="fig" rid="F3">, 15</xref><xref ref-type="fig" rid="F4">, 16</xref><xref ref-type="fig" rid="F4">, 17</xref><xref ref-type="fig" rid="F4">, 18</xref><xref ref-type="fig" rid="F4">, 19</xref><xref ref-type="fig" rid="F4">, 20</xref></tp:nomenclature><tp:treatment-sec sec-type="Chinese name"><title>Chinese name.</title><p>丽水同脉缟蝇</p></tp:treatment-sec><tp:treatment-sec sec-type="Type material"><title>Type material.</title><p><bold><italic>Holotype</italic></bold>: China • ♂; Zhejiang Prov., Lishui City, Fengyang Mountain, Fengyangjian; <named-content xmlns:xlink="http://www.w3.org/1999/xlink" content-type="dwc:verbatimCoordinates" xlink:type="simple">27°54'02"N, 119°09'34"E</named-content>; 1664 m elev.; 1.V.2021; leg. Xulong Chen; <abbrev xmlns:xlink="http://www.w3.org/1999/xlink" content-type="institution" xlink:title="Henan University of Science and Technology, Luoyang, Henan, China" xlink:type="simple">HAUST</abbrev>.</p><p><bold><italic>Paratypes</italic></bold>: China • 4♂♂4♀♀; same data as holotype; <abbrev xmlns:xlink="http://www.w3.org/1999/xlink" content-type="institution" xlink:title="Henan University of Science and Technology, Luoyang, Henan, China" xlink:type="simple">HAUST</abbrev>. • 4♂♂3♀♀; Zhejiang Prov., Lishui City, Fengyang Mountain, Huangmaojian; <named-content xmlns:xlink="http://www.w3.org/1999/xlink" content-type="dwc:verbatimCoordinates" xlink:type="simple">27°53'38"N, 119°10'05"E</named-content>; 1515 m elev.; 30.IV.2021; leg. Zhaoyang Kong; <abbrev xmlns:xlink="http://www.w3.org/1999/xlink" content-type="institution" xlink:title="Henan University of Science and Technology, Luoyang, Henan, China" xlink:type="simple">HAUST</abbrev>. • 2♂♂1♀; Hunan Prov., Shaoyang City, Chengbu County, Jintong Mountain; <named-content xmlns:xlink="http://www.w3.org/1999/xlink" content-type="dwc:verbatimCoordinates" xlink:type="simple">26°08'34"N, 110°12'53"E</named-content>; 1103 m elev.; 23.VIII.2020; leg. Xulong Chen; <abbrev xmlns:xlink="http://www.w3.org/1999/xlink" content-type="institution" xlink:title="Henan University of Science and Technology, Luoyang, Henan, China" xlink:type="simple">HAUST</abbrev>. • 3♂♂; Guangdong Prov., Shaoguan City, Nanling Nature Reserve; 1880 m elev.; 22.VII.2020; leg. Wei Zeng; <abbrev xmlns:xlink="http://www.w3.org/1999/xlink" content-type="institution" xlink:title="Henan University of Science and Technology, Luoyang, Henan, China" xlink:type="simple">HAUST</abbrev>. • 4♂♂8♀♀; Guangxi Prov., Guilin City, Xing’an County, Maoer Mountain; <named-content xmlns:xlink="http://www.w3.org/1999/xlink" content-type="dwc:verbatimCoordinates" xlink:type="simple">25°54'58"N, 110°27'57"E</named-content>; 1735 m elev.; 30.VIII.2020; leg. Xulong Chen; <abbrev xmlns:xlink="http://www.w3.org/1999/xlink" content-type="institution" xlink:title="Henan University of Science and Technology, Luoyang, Henan, China" xlink:type="simple">HAUST</abbrev>. • 3♂♂4♀♀; Guangxi Prov., Guilin City, Xing’an County, Maoer Mountain; <named-content xmlns:xlink="http://www.w3.org/1999/xlink" content-type="dwc:verbatimCoordinates" xlink:type="simple">25°54'31"N, 110°28'15"E</named-content>; 1551 m elev.; 5.VI.2023; leg. Pengyan You; <abbrev xmlns:xlink="http://www.w3.org/1999/xlink" content-type="institution" xlink:title="Henan University of Science and Technology, Luoyang, Henan, China" xlink:type="simple">HAUST</abbrev>. • 2♂♂1♀; Guangxi Prov., Guilin City, Huaping National Nature Reserve; <named-content xmlns:xlink="http://www.w3.org/1999/xlink" content-type="dwc:verbatimCoordinates" xlink:type="simple">25°33'21"N, 109°56'38"E</named-content>; 1340 m elev.; 2.VI.2023; leg. Pengyan You; <abbrev xmlns:xlink="http://www.w3.org/1999/xlink" content-type="institution" xlink:title="Henan University of Science and Technology, Luoyang, Henan, China" xlink:type="simple">HAUST</abbrev>.</p></tp:treatment-sec><tp:treatment-sec sec-type="Etymology"><title>Etymology.</title><p>The specific epithet is named for the type locality, Lishui City.</p></tp:treatment-sec><tp:treatment-sec sec-type="Diagnosis"><title>Diagnosis.</title><p>Face with a pair of pale-brown median stripes; acrostichal setulae irregular in 6 rows; wing with brown spot at subcostal cell and brown spot on crossvein r-m confluent and forming a brown stripe. Surstylus tapering apically in lateral view; postgonite claviform. Phallus with indistinct concavity apically, round apically in lateral view.</p></tp:treatment-sec><tp:treatment-sec sec-type="Description"><title>Description.</title><p><bold>Male</bold>. Body length 4.2–4.5 mm; wing length 4.3 mm.</p><p><bold><italic>Head</italic></bold> (Fig. <xref ref-type="fig" rid="F3">11</xref>) brownish yellow. Face with a pair of pale-brown median stripes; parafacial with brown inner margin, with a pale-brown spot between eye and base of antenna. Frons as long as wide and parallel-sided, with a pair of brown longitudinal stripes extending to ocellar triangle; ocellar triangle blackish brown; ocellar setae developed, as long as anterior fronto-orbital seta; anterior fronto-orbital seta slightly shorter than posterior fronto-orbital seta. Gena about 1/6 height of eye. Antenna yellow, first flagellomere about 1.6 times longer than high; arista brown except yellow at base, pubescent, with longest ray shorter than 1/6 height of first flagellomere. Prementum and labellum yellow, with pale-yellow and black setulae; palpus pale-brown, with black setulae.</p><fig id="F3" position="float" orientation="portrait"><object-id xmlns:xlink="http://www.w3.org/1999/xlink" content-type="doi" xlink:type="simple">10.3897/zookeys.1277.155340.figures11-15</object-id><object-id xmlns:xlink="http://www.w3.org/1999/xlink" content-type="arpha" xlink:type="simple">6BC8E085-6120-5A61-90DA-A959B460AABB</object-id><label>Figures 11–15.</label><caption><p><tp:taxon-name><tp:taxon-name-part taxon-name-part-type="genus" reg="Homoneura">Homoneura</tp:taxon-name-part> (<tp:taxon-name-part taxon-name-part-type="subgenus" reg="Homoneura">Homoneura</tp:taxon-name-part>) <tp:taxon-name-part taxon-name-part-type="species" reg="lishuiensis">lishuiensis</tp:taxon-name-part></tp:taxon-name> sp. nov., male. <bold>11</bold>. Head, anterior view; <bold>12</bold>. Wing; <bold>13</bold>. Habitus, lateral view; <bold>14</bold>. Thorax, dorsal view; <bold>15</bold>. Abdomen, dorsal view.</p></caption><graphic xmlns:xlink="http://www.w3.org/1999/xlink" xlink:href="zookeys-1277-319_article-155340__-g003.jpg" id="oo_1598749.jpg" position="float" orientation="portrait" xlink:type="simple"><uri content-type="original_file" xlink:type="simple">https://binary.pensoft.net/fig/1598749</uri></graphic></fig><p><bold><italic>Thorax</italic></bold> (Fig. <xref ref-type="fig" rid="F3">14</xref>) blackish brown, with grey pruinosity. Dorsocentral setae 0+3; acrostichal setulae irregular in 6 rows, short hair-like; a pair of prescutellar setae, shorter than anteriormost dorsocentral setae. <bold><italic>Legs</italic></bold> mostly yellow; femur brown except yellow on apical 1/3. Fore femur with 7 posterior dorsal setae, 5 posterior ventral setae, and ctenidium with 12 short setae; fore tibia with 1 dorsal preapical seta and 1 short apical ventral seta. Mid femur with 5 or 6 anterior setae and 1 short apical posterior seta; mid tibia with 1 strong dorsal preapical seta and 3 strong apical ventral setae. Hind femur with 1 preapical anterior dorsal seta; hind tibia with 1 long dorsal preapical seta and 1 short apical ventral seta. <bold><italic>Wing</italic></bold> (Fig. <xref ref-type="fig" rid="F3">12</xref>) slightly yellow, with 1 large brown irregular apical spot and 1 brown irregular median spot on R<sub>2+3</sub>; brown spot at subcostal cell and brown spot on crossvein r-m confluent and forming a brown stripe. Wing with 1 small brown round spot at base of R<sub>4+5</sub>; 2 brown spots present between brown stripe on crossvein r-m and brown apical spot on R<sub>4+5</sub>, confluent with 2 irregular brown spots on R<sub>2+3</sub> and brown cloud-like spot on crossvein dm-cu; irregular brown preapical spot on M<sub>1</sub> confluent with brown apical spot on R<sub>4+5</sub>. Costa with 2<sup>nd</sup> (between R<sub>1</sub> and R<sub>2+3</sub>), 3<sup>rd</sup> (between R<sub>2+3</sub> and R<sub>4+5</sub>), and 4<sup>th</sup> (between R<sub>4+5</sub> and M<sub>1</sub>) sections in proportion of 6.0: 3.0: 1.6; crossvein r-m distinctly before middle of discal cell; ultimate and penultimate sections of M<sub>1</sub> in proportion of 1.3:1.0; ultimate section of CuA<sub>1</sub> about 1/8 of penultimate. Haltere pale-yellow.</p><p><bold><italic>Abdomen</italic></bold> (Fig. <xref ref-type="fig" rid="F3">15</xref>) brown, with grey pruinosity; tergites 2–6 each with 1 blackish brown medial spot and a pair of blackish brown triangular lateral spots. <bold><italic>Male genitalia</italic></bold> (Figs <xref ref-type="fig" rid="F4">16–20</xref>): syntergosternite 7+8 circular with 1 membranous crescent-like ventral process; epandrium broad in lateral view. Surstylus tapering apically in lateral view. Hypandrium H-shaped. Pregonite claviform. Phallus with indistinct concavity apically, round apically in lateral view; phallapodeme as long as phallus.</p><fig id="F4" position="float" orientation="portrait"><object-id xmlns:xlink="http://www.w3.org/1999/xlink" content-type="doi" xlink:type="simple">10.3897/zookeys.1277.155340.figures16-20</object-id><object-id xmlns:xlink="http://www.w3.org/1999/xlink" content-type="arpha" xlink:type="simple">3B5FDD54-273D-54A0-9980-92F90A7E9011</object-id><label>Figures 16–20.</label><caption><p><tp:taxon-name><tp:taxon-name-part taxon-name-part-type="genus" reg="Homoneura">Homoneura</tp:taxon-name-part> (<tp:taxon-name-part taxon-name-part-type="subgenus" reg="Homoneura">Homoneura</tp:taxon-name-part>) <tp:taxon-name-part taxon-name-part-type="species" reg="lishuiensis">lishuiensis</tp:taxon-name-part></tp:taxon-name> sp. nov., male. <bold>16</bold>. Epandrial complex, lateral view; <bold>17</bold>. Epandrial complex, posterior view; <bold>18</bold>. Syntergosternite 7+8, anterior view; <bold>19</bold>. Phallic complex, ventral view; <bold>20</bold>. Phallic complex, lateral view. Scale bars: 0.1 mm.</p></caption><graphic xmlns:xlink="http://www.w3.org/1999/xlink" xlink:href="zookeys-1277-319_article-155340__-g004.jpg" id="oo_1598750.jpg" position="float" orientation="portrait" xlink:type="simple"><uri content-type="original_file" xlink:type="simple">https://binary.pensoft.net/fig/1598750</uri></graphic></fig><p><bold>Female</bold>. Body length 4.4–4.6 mm; wing length 4.0–4.2 mm. Sternite VIII significantly longer than wide, with a broad posterior margin and a narrow, slightly pointed anterior margin.</p></tp:treatment-sec><tp:treatment-sec sec-type="Distribution"><title>Distribution.</title><p>China (Zhejiang, Hunan, Guangxi, Guangdong)</p></tp:treatment-sec><tp:treatment-sec sec-type="Remarks"><title>Remarks.</title><p>This new species is somewhat similar to <tp:taxon-name><tp:taxon-name-part taxon-name-part-type="genus" reg="Homoneura">Homoneura</tp:taxon-name-part> (<tp:taxon-name-part taxon-name-part-type="subgenus" reg="Homoneura">H.</tp:taxon-name-part>) <tp:taxon-name-part taxon-name-part-type="species" reg="concava">concava</tp:taxon-name-part></tp:taxon-name> Sasakawa, 2002 in wing patterning, but it can be separated from it by the surstylus tapering apically in lateral view, hypandrium H-shaped, and phallus with indistinct concavity apically. In <tp:taxon-name><tp:taxon-name-part taxon-name-part-type="genus" reg="Homoneura">H.</tp:taxon-name-part> (<tp:taxon-name-part taxon-name-part-type="subgenus" reg="Homoneura">H.</tp:taxon-name-part>) <tp:taxon-name-part taxon-name-part-type="species" reg="concava">concava</tp:taxon-name-part></tp:taxon-name>, the surstylus is short, with a concavity, the hypandrium is transverse, with very short, lateral apodeme, and the phallus has a distinct apical concavity.</p><p>It is also similar to <tp:taxon-name><tp:taxon-name-part taxon-name-part-type="genus" reg="Homoneura">Homoneura</tp:taxon-name-part> (<tp:taxon-name-part taxon-name-part-type="subgenus" reg="Homoneura">H.</tp:taxon-name-part>) <tp:taxon-name-part taxon-name-part-type="species" reg="apicitrunctata">apicitrunctata</tp:taxon-name-part></tp:taxon-name> Gao, Shi &amp; Han, 2016 in the form of the surstylus, but it can be separated from it by the following: mesonotum without median stripe and lateral stripe; brown median spots on R<sub>4+5</sub> entirely confluent with 1 brown cloud-like spot on crossvein dm-cu; syntergosternite 7+8 circular with 1 ventral process; surstylus tapering apically in lateral view; hypandrium without ventral process; phallus without teeth-like process. In <tp:taxon-name><tp:taxon-name-part taxon-name-part-type="genus" reg="Homoneura">H.</tp:taxon-name-part> (<tp:taxon-name-part taxon-name-part-type="subgenus" reg="Homoneura">H.</tp:taxon-name-part>) <tp:taxon-name-part taxon-name-part-type="species" reg="apicitrunctata">apicitrunctata</tp:taxon-name-part></tp:taxon-name>, the syntergosternite 7+8 is semicircular and without ventral process; the surstylus is apically truncate; the hypandrium has 1 acute ventral process; and the phallus bears a pair of tooth-like processes (<xref ref-type="bibr" rid="B5">Gao et al. 2016</xref>: figs 4, 7, 8, 9, 11, 12).</p></tp:treatment-sec><ref-list><ref id="B5"><mixed-citation xmlns:xlink="http://www.w3.org/1999/xlink" xlink:type="simple">Gao XF, Shi L, Han Y (2016) Descriptions of three new species of subgenus <italic><tp:taxon-name><tp:taxon-name-part taxon-name-part-type="genus">Homoneura</tp:taxon-name-part></tp:taxon-name></italic> from Qinling mountain in China (<tp:taxon-name><tp:taxon-name-part taxon-name-part-type="order">Diptera</tp:taxon-name-part></tp:taxon-name>, <tp:taxon-name><tp:taxon-name-part taxon-name-part-type="family">Lauxaniidae</tp:taxon-name-part></tp:taxon-name>, <italic><tp:taxon-name><tp:taxon-name-part taxon-name-part-type="genus">Homoneura</tp:taxon-name-part></tp:taxon-name></italic>). Journal of Inner Mongolia Agricultural University (Natural Science) 37(6): 13–22. <ext-link xlink:href="10.16853/j.cnki.1009-3575.2016.06.003" ext-link-type="doi" xlink:type="simple">https://doi.org/10.16853/j.cnki.1009-3575.2016.06.003</ext-link></mixed-citation></ref></ref-list></tp:taxon-treatment>
