# Supplementary material for: Three new species of the Homoneura (Homoneura) singularis group from China (Diptera, Lauxaniidae, Homoneura)
Source: Zookeys. 2026 Apr 17;1277:319–38. doi: 10.3897/zookeys.1277.155340 (PMC13109731; doi:10.3897/zookeys.1277.155340)
Supplement: XML Treatment for Homoneura (Homoneura) sexangula [file zookeys.1277.155340-treatment3.xml]

<!DOCTYPE tp:taxon-treatment
  PUBLIC "-//TaxonX//DTD Taxonomic Treatment Publishing DTD v0 20100105//EN" "tax-treatment-NSO.dtd">
<tp:taxon-treatment xmlns:tp="http://www.plazi.org/taxpub"><tp:treatment-meta><kwd-group><label>Taxon classification</label><kwd>
                <named-content content-type="kingdom">Animalia</named-content>
              </kwd><kwd>
                <named-content content-type="order">Diptera</named-content>
              </kwd><kwd>
                <named-content content-type="family">Lauxaniidae</named-content>
              </kwd></kwd-group><mixed-citation publication-type="journal"><person-group><name><surname>You</surname><given-names>Peng-Yan</given-names></name><name><surname>Chen</surname><given-names>Xu-Long</given-names></name><name><surname>Li</surname><given-names>Wen-Liang</given-names></name></person-group><article-title>Three new species of the <tp:taxon-name><tp:taxon-name-part taxon-name-part-type="genus" reg="Homoneura">Homoneura</tp:taxon-name-part> (<tp:taxon-name-part taxon-name-part-type="subgenus" reg="Homoneura">Homoneura</tp:taxon-name-part>) <tp:taxon-name-part taxon-name-part-type="species" reg="singularis">singularis</tp:taxon-name-part></tp:taxon-name> group from China (<tp:taxon-name><tp:taxon-name-part taxon-name-part-type="order" reg="Diptera">Diptera</tp:taxon-name-part></tp:taxon-name>, <tp:taxon-name><tp:taxon-name-part taxon-name-part-type="family" reg="Lauxaniidae">Lauxaniidae</tp:taxon-name-part></tp:taxon-name>, <italic><tp:taxon-name><tp:taxon-name-part taxon-name-part-type="genus" reg="Homoneura">Homoneura</tp:taxon-name-part></tp:taxon-name></italic>)</article-title><source>Zookeys</source><day>17</day><month>04</month><year>2026</year><volume>1277</volume><fpage>319</fpage><lpage>338</lpage><pub-id pub-id-type="doi">10.3897/zookeys.1277.155340</pub-id></mixed-citation></tp:treatment-meta><tp:nomenclature><tp:taxon-name><object-id xmlns:xlink="http://www.w3.org/1999/xlink" content-type="arpha" xlink:type="simple">9EA26640-E561-54A2-B104-C9A330A6D786</object-id>
                    		<tp:taxon-name-part taxon-name-part-type="genus" reg="Homoneura">Homoneura</tp:taxon-name-part> (<tp:taxon-name-part taxon-name-part-type="subgenus" reg="Homoneura">Homoneura</tp:taxon-name-part>) <tp:taxon-name-part taxon-name-part-type="species" reg="sexangula">sexangula</tp:taxon-name-part>
                    	
                    		<object-id xmlns:xlink="http://www.w3.org/1999/xlink" content-type="zoobank" xlink:type="simple">https://zoobank.org/7EF70E96-8490-403A-8DE4-36BE35BB170A</object-id>
                    	</tp:taxon-name><tp:taxon-status xmlns:xlink="http://www.w3.org/1999/xlink" xlink:type="simple">sp. nov.</tp:taxon-status><xref ref-type="fig" rid="F5">Figs 21</xref><xref ref-type="fig" rid="F5">, 22</xref><xref ref-type="fig" rid="F5">, 23</xref><xref ref-type="fig" rid="F5">, 24</xref><xref ref-type="fig" rid="F5">, 25</xref><xref ref-type="fig" rid="F5">, 26</xref><xref ref-type="fig" rid="F6">, 27</xref><xref ref-type="fig" rid="F6">, 28</xref><xref ref-type="fig" rid="F6">, 29</xref><xref ref-type="fig" rid="F6">, 30</xref><xref ref-type="fig" rid="F6">, 31</xref></tp:nomenclature><tp:treatment-sec sec-type="Chinese name"><title>Chinese name.</title><p>六边同脉缟蝇</p></tp:treatment-sec><tp:treatment-sec sec-type="Type material"><title>Type material.</title><p><bold><italic>Holotype</italic></bold>: China • ♂; Sichuan Prov., Liangshan State, Mianning County, Yele Nature Reserve; <named-content xmlns:xlink="http://www.w3.org/1999/xlink" content-type="dwc:verbatimCoordinates" xlink:type="simple">28°55'03"N, 102°11'46"E</named-content>; 2662 m elev.; 10.VII.2019; leg. Zhudong Liu &amp; Zhiming Li; <abbrev xmlns:xlink="http://www.w3.org/1999/xlink" content-type="institution" xlink:title="Henan University of Science and Technology, Luoyang, Henan, China" xlink:type="simple">HAUST</abbrev>.</p><p><bold><italic>Paratypes</italic></bold>: China • 1♂2♀♀; same data as holotype; <abbrev xmlns:xlink="http://www.w3.org/1999/xlink" content-type="institution" xlink:title="Henan University of Science and Technology, Luoyang, Henan, China" xlink:type="simple">HAUST</abbrev>. • 3♂♂4♀♀; Chongqing City, Wuxi County, Yintiaoling Nature Reserve, Guanshan forest farm; <named-content xmlns:xlink="http://www.w3.org/1999/xlink" content-type="dwc:verbatimCoordinates" xlink:type="simple">31°31'08"N, 109°43'01"E</named-content>; 1984 m elev.; 21.VI.2022; leg. Xulong Chen; <abbrev xmlns:xlink="http://www.w3.org/1999/xlink" content-type="institution" xlink:title="Henan University of Science and Technology, Luoyang, Henan, China" xlink:type="simple">HAUST</abbrev>. • 1♂2♀♀; Chongqing City, Wuxi County, Yintiaoling Nature Reserve, Guanshan Forest Farm, Suokouyan; <named-content xmlns:xlink="http://www.w3.org/1999/xlink" content-type="dwc:verbatimCoordinates" xlink:type="simple">31°28'38"N, 109°45'59"E</named-content>; 1904 m elev.; 19.VIII.2022; leg. Xulong Chen; <abbrev xmlns:xlink="http://www.w3.org/1999/xlink" content-type="institution" xlink:title="Henan University of Science and Technology, Luoyang, Henan, China" xlink:type="simple">HAUST</abbrev>. • 1♂; Chongqing City, Wuxi County, Yintiaoling Nature Reserve, Lanying Town, Huangcaoping; <named-content xmlns:xlink="http://www.w3.org/1999/xlink" content-type="dwc:verbatimCoordinates" xlink:type="simple">31°24'58"N, 109°55'25"E</named-content>; 2039 m elev.; 14.VIII.2022; leg. Xulong Chen; <abbrev xmlns:xlink="http://www.w3.org/1999/xlink" content-type="institution" xlink:title="Henan University of Science and Technology, Luoyang, Henan, China" xlink:type="simple">HAUST</abbrev>. • 2♀♀; Chongqing City, Wuxi County, Yintiaoling Nature Reserve, Tianchiba; <named-content xmlns:xlink="http://www.w3.org/1999/xlink" content-type="dwc:verbatimCoordinates" xlink:type="simple">31°31'07"N, 109°42'59"E</named-content>; 1967 m elev.; 24.VI.2022; leg. Xulong Chen; <abbrev xmlns:xlink="http://www.w3.org/1999/xlink" content-type="institution" xlink:title="Henan University of Science and Technology, Luoyang, Henan, China" xlink:type="simple">HAUST</abbrev>. • 2♂♂3♀♀; Chongqing City, Wuxi County, Yintiaoling Nature Reserve, Yezhuping; <named-content xmlns:xlink="http://www.w3.org/1999/xlink" content-type="dwc:verbatimCoordinates" xlink:type="simple">31°29'45"N, 109°43'25"E</named-content>; 2385 m elev.; 22.VI.2022; leg. Xulong Chen; <abbrev xmlns:xlink="http://www.w3.org/1999/xlink" content-type="institution" xlink:title="Henan University of Science and Technology, Luoyang, Henan, China" xlink:type="simple">HAUST</abbrev>. • 4♂♂8♀♀; Chongqing City, Wuxi County, Yintiaoling Nature Reserve, Liaowangtai; <named-content xmlns:xlink="http://www.w3.org/1999/xlink" content-type="dwc:verbatimCoordinates" xlink:type="simple">31°30'08"N, 109°42'25"E</named-content>; 2524 m elev.; 22.VI.2022; leg. Xulong Chen; <abbrev xmlns:xlink="http://www.w3.org/1999/xlink" content-type="institution" xlink:title="Henan University of Science and Technology, Luoyang, Henan, China" xlink:type="simple">HAUST</abbrev>. • 4♂♂; Chongqing City, Wuxi County, Yintiaoling Nature Reserve, Guanshan forest farm, Shiyazi; <named-content xmlns:xlink="http://www.w3.org/1999/xlink" content-type="dwc:verbatimCoordinates" xlink:type="simple">31°32'12"N, 109°41'58"E</named-content>; 2145 m elev.; 21.VI.2022; leg. Xulong Chen; <abbrev xmlns:xlink="http://www.w3.org/1999/xlink" content-type="institution" xlink:title="Henan University of Science and Technology, Luoyang, Henan, China" xlink:type="simple">HAUST</abbrev>. • 1♂; Chongqing City, Wuxi County, Yintiaoling Nature Reserve, Lanying Town, Huangcaoping; <named-content xmlns:xlink="http://www.w3.org/1999/xlink" content-type="dwc:verbatimCoordinates" xlink:type="simple">31°24'58"N, 109°55'24"E</named-content>; 2043 m elev.; 29.VI.2022 (L); leg. Xulong Chen; <abbrev xmlns:xlink="http://www.w3.org/1999/xlink" content-type="institution" xlink:title="Henan University of Science and Technology, Luoyang, Henan, China" xlink:type="simple">HAUST</abbrev>. • 2♀♀; Chongqing City, Wuxi County, Yintiaoling Nature Reserve, Benzhuping; <named-content xmlns:xlink="http://www.w3.org/1999/xlink" content-type="dwc:verbatimCoordinates" xlink:type="simple">31°29'22"N, 109°47'37"E</named-content>; 1794 m elev.; 26.VI.2022; leg. Xulong Chen; <abbrev xmlns:xlink="http://www.w3.org/1999/xlink" content-type="institution" xlink:title="Henan University of Science and Technology, Luoyang, Henan, China" xlink:type="simple">HAUST</abbrev>.</p></tp:treatment-sec><tp:treatment-sec sec-type="Etymology"><title>Etymology.</title><p>Latin, <italic>sexangula</italic> (“six angled”, “hexagonal”) refers to the two hexagonal annular spots on R<sub>4+5</sub>. A feminine adjective.</p></tp:treatment-sec><tp:treatment-sec sec-type="Diagnosis"><title>Diagnosis.</title><p>Thorax with anteriormost postsutural dorsocentral seta on transverse suture of scutum; wing with 2 brown spots with hyaline rings on R<sub>4+5</sub>. Fore femur with 6 posterior dorsal setae and ctenidium with 6 or 7 short setae. Syntergosternite 7+8 circular with 1 membranous triangular ventral process. Pregonite slender, finger-like; postgonite slender coniform; phallus curved in lateral view.</p></tp:treatment-sec><tp:treatment-sec sec-type="Description"><title>Description.</title><p><bold>Male</bold>. Body length 4.0–4.1 mm; wing length 4.1–4.3 mm.</p><p><bold><italic>Head</italic></bold> (Fig. <xref ref-type="fig" rid="F5">23</xref>) brownish yellow. Face with a brown median stripe; parafacial brown on inner margin, with a brown spot between eye and base of antenna. Frons wider than long and parallel-sided, with 2 brown longitudinal stripes extending to ocellar triangle; ocellar triangle black; ocellar setae developed, longer than anterior fronto-orbital seta; anterior fronto-orbital seta slightly shorter than posterior fronto-orbital seta. Gena about 1/5 height of eye. Antenna yellow, first flagellomere about 1.5 times longer than high; arista brown except yellow at base, pubescent, with longest ray shorter than 1/6 height of first flagellomere. Prementum and labellum yellow, with pale-yellow and black setulae; palpus yellow, with black setulae.</p><fig id="F5" position="float" orientation="portrait"><object-id xmlns:xlink="http://www.w3.org/1999/xlink" content-type="doi" xlink:type="simple">10.3897/zookeys.1277.155340.figures21-26</object-id><object-id xmlns:xlink="http://www.w3.org/1999/xlink" content-type="arpha" xlink:type="simple">CFA5EEB8-F938-5EEA-991C-38A54C9F6A63</object-id><label>Figures 21–26.</label><caption><p><tp:taxon-name><tp:taxon-name-part taxon-name-part-type="genus" reg="Homoneura">Homoneura</tp:taxon-name-part> (<tp:taxon-name-part taxon-name-part-type="subgenus" reg="Homoneura">Homoneura</tp:taxon-name-part>) <tp:taxon-name-part taxon-name-part-type="species" reg="sexangula">sexangula</tp:taxon-name-part></tp:taxon-name> sp. nov., male. <bold>21, 22</bold>. Wing; <bold>23</bold>. Head, anterior view; <bold>24</bold>. Thorax, dorsal view; <bold>25</bold>. Abdomen, dorsal view; <bold>26</bold>. Habitus, lateral view.</p></caption><graphic xmlns:xlink="http://www.w3.org/1999/xlink" xlink:href="zookeys-1277-319_article-155340__-g005.jpg" id="oo_1598751.jpg" position="float" orientation="portrait" xlink:type="simple"><uri content-type="original_file" xlink:type="simple">https://binary.pensoft.net/fig/1598751</uri></graphic></fig><p><bold><italic>Thorax</italic></bold> (Fig. <xref ref-type="fig" rid="F5">24</xref>) blackish brown, with grey pruinosity. Dorsocentral setae 0+3; anteriormost postsutural dorsocentral seta on scutal suture; acrostichal setulae in 6 rows, short hair-like; a pair of prescutellar setae, shorter than anteriormost dorsocentral setae. <bold><italic>Legs</italic></bold> mostly yellow; femur brown except yellow on apical 1/5. Fore femur with 6 posterior dorsal setae, 5 posterior ventral setae, and ctenidium with 6 or 7 short setae; fore tibia with 1 dorsal preapical seta and 1 apical ventral seta. Mid femur with 5 or 6 anterior setae and 1 short apical posterior seta; mid tibia with 1 strong dorsal preapical seta and 2 strong apical ventral setae. Hind femur with 1 preapical anterior dorsal seta; hind tibia with 1 long dorsal preapical seta and 1 short apical ventral seta. <bold><italic>Wing</italic></bold> (Figs <xref ref-type="fig" rid="F5">21</xref>, <xref ref-type="fig" rid="F5">22</xref>) with 1 irregular apical spot and 2 brown spots with hyaline rings on R<sub>4+5</sub>; brown irregular preapical spot on M<sub>1</sub> confluent with brown apical spot on R<sub>4+5</sub>; cell r<sub>1</sub> brown with several hyaline spots. Crossveins r-m and dm-cu each with 1 irregular annular spot. Wing with brown spot at base of R<sub>4+5</sub>, M<sub>1</sub> and CuA<sub>1</sub>; costa with 2<sup>nd</sup> (between R<sub>1</sub> and R<sub>2+3</sub>), 3<sup>rd</sup> (between R<sub>2+3</sub> and R<sub>4+5</sub>), and 4<sup>th</sup> (between R<sub>4+5</sub> and M<sub>1</sub>) sections in proportion of 6.0: 2.7: 1.5; crossvein r-m distinctly before middle of discal cell; ultimate and penultimate sections of M<sub>1</sub> in proportion of 1.4:1.0; ultimate section of CuA<sub>1</sub> about 1/8 of penultimate. Haltere pale-yellow.</p><p><bold><italic>Abdomen</italic></bold> (Fig. <xref ref-type="fig" rid="F5">25</xref>) brown, with grey pruinosity; tergites 2–6 each with a blackish brown medial spot and a pair of blackish brown triangular lateral spots. <bold><italic>Male genitalia</italic></bold> (Figs <xref ref-type="fig" rid="F6">27–31</xref>): syntergosternite 7+8 circular with 1 membranous triangular ventral process; epandrium rectangular in lateral view. Surstylus curved in lateral view, finger-like in posterior view. Hypandrium H-shaped. Pregonite slender, finger-like, postgonite slender coniform. Phallus knife-like in lateral view; phallapodeme about as long as phallus.</p><fig id="F6" position="float" orientation="portrait"><object-id xmlns:xlink="http://www.w3.org/1999/xlink" content-type="doi" xlink:type="simple">10.3897/zookeys.1277.155340.figures27-31</object-id><object-id xmlns:xlink="http://www.w3.org/1999/xlink" content-type="arpha" xlink:type="simple">7B4A526F-8E05-5E11-95B3-46690FAFF049</object-id><label>Figures 27–31.</label><caption><p><tp:taxon-name><tp:taxon-name-part taxon-name-part-type="genus" reg="Homoneura">Homoneura</tp:taxon-name-part> (<tp:taxon-name-part taxon-name-part-type="subgenus" reg="Homoneura">Homoneura</tp:taxon-name-part>) <tp:taxon-name-part taxon-name-part-type="species" reg="sexangula">sexangula</tp:taxon-name-part></tp:taxon-name> sp. nov., male. <bold>27</bold>. Syntergosternite 7+8 and epandrial complex, lateral view; <bold>28</bold>. Epandrial complex, posterior view; <bold>29</bold>. Syntergosternite 7+8, anterior view; <bold>30</bold>. Phallic complex, ventral view; <bold>31</bold>. Phallic complex, lateral view. Scale bars: 0.1 mm.</p></caption><graphic xmlns:xlink="http://www.w3.org/1999/xlink" xlink:href="zookeys-1277-319_article-155340__-g006.jpg" id="oo_1598752.jpg" position="float" orientation="portrait" xlink:type="simple"><uri content-type="original_file" xlink:type="simple">https://binary.pensoft.net/fig/1598752</uri></graphic></fig><p><bold>Female</bold>. Body length 4.0–4.2 mm; wing length 3.9–4.0 mm. Sternite VIII approximately as long as wide, with a rounded anterior margin. Sternite IX narrow, wider than long.</p></tp:treatment-sec><tp:treatment-sec sec-type="Distribution"><title>Distribution.</title><p>China (Sichuan, Chongqing).</p></tp:treatment-sec><tp:treatment-sec sec-type="Remarks"><title>Remarks.</title><p>The new species is somewhat similar to <tp:taxon-name><tp:taxon-name-part taxon-name-part-type="genus" reg="Homoneura">Homoneura</tp:taxon-name-part> (<tp:taxon-name-part taxon-name-part-type="subgenus" reg="Homoneura">H.</tp:taxon-name-part>) <tp:taxon-name-part taxon-name-part-type="species" reg="subnubecula">subnubecula</tp:taxon-name-part></tp:taxon-name> Sasakawa, 2001 in the wing pattern, but it differs in having a face with 1 brown median stripe, an arista with the longest ray shorter than 1/6 of the height of the first flagellomere; the mesonotum without irregular brown spot or stripe and the setulae and setae are without brown basal spot; the fore femur dark brown; the syntergosternite 7+8 circular with 1 ventral process; and the pregonite shorter than the phallus. In <tp:taxon-name><tp:taxon-name-part taxon-name-part-type="genus" reg="Homoneura">H.</tp:taxon-name-part> (<tp:taxon-name-part taxon-name-part-type="subgenus" reg="Homoneura">H.</tp:taxon-name-part>) <tp:taxon-name-part taxon-name-part-type="species" reg="subnubecula">subnubecula</tp:taxon-name-part></tp:taxon-name>, the fore femur is yellow, the syntergosternite is semicircular, and the pregonite is longer than the phallus (<xref ref-type="bibr" rid="B20">Sasakawa 2001</xref>: fig. 31).</p><p>It is also similar to <tp:taxon-name><tp:taxon-name-part taxon-name-part-type="genus" reg="Homoneura">Homoneura</tp:taxon-name-part> (<tp:taxon-name-part taxon-name-part-type="subgenus" reg="Homoneura">H.</tp:taxon-name-part>) <tp:taxon-name-part taxon-name-part-type="species" reg="furcata">furcata</tp:taxon-name-part></tp:taxon-name> sp. nov. based on the two round or hexagonal brown spots with hyaline rings between crossvein r-m and the apical spot on the wing, but in <tp:taxon-name><tp:taxon-name-part taxon-name-part-type="genus" reg="Homoneura">H.</tp:taxon-name-part> (<tp:taxon-name-part taxon-name-part-type="subgenus" reg="Homoneura">H.</tp:taxon-name-part>) <tp:taxon-name-part taxon-name-part-type="species" reg="furcata">furcata</tp:taxon-name-part></tp:taxon-name> sp. nov., syntergosternite 7+8 is semicircular, and the hypandrium is H-shaped, with a long, bifurcated ventral process.</p></tp:treatment-sec><ref-list><ref id="B20"><mixed-citation xmlns:xlink="http://www.w3.org/1999/xlink" xlink:type="simple">Sasakawa M (2001) Oriental <tp:taxon-name><tp:taxon-name-part taxon-name-part-type="family">Lauxaniidae</tp:taxon-name-part></tp:taxon-name> (<tp:taxon-name><tp:taxon-name-part taxon-name-part-type="order">Diptera</tp:taxon-name-part></tp:taxon-name>) part 2. Fauna of the <tp:taxon-name><tp:taxon-name-part taxon-name-part-type="family">Lauxaniidae</tp:taxon-name-part></tp:taxon-name> of Viet Nam. Scientific Reports of Kyoto Prefectural University Human Enviroment and Agriculture 53: 39–94.</mixed-citation></ref></ref-list></tp:taxon-treatment>
